# Supplementary material for: Elevated DNA Polymerase Delta 1 Expression Correlates With Tumor Progression and Immunosuppressive Tumor Microenvironment in Hepatocellular Carcinoma
Source: Front Oncol. 2021 Nov 11;11:736363. doi: 10.3389/fonc.2021.736363 (PMC8632622; doi:10.3389/fonc.2021.736363)
Supplement: Supplementary file 4 [file DataSheet_1.zip]

Archive with 3 entries (2 files):
- datasheet/
- datasheet/clinical.xls
- datasheet/gdc_download_20210403_043810.392991.zip
